# Supplementary material for: Large-scale wet-spinning of highly electroconductive MXene fibers
Source: Nat Commun. 2020 Jun 4;11:2825. doi: 10.1038/s41467-020-16671-1 (PMC7272396; doi:10.1038/s41467-020-16671-1)
Supplement: Supplementary file 5 — Source Data [file 41467_2020_16671_MOESM5_ESM.xlsx]

## Sheet: Figure2a
Figure 2a

## Sheet: Figure 2b
Figure 2b

## Sheet: Figure 2c
Figure 2c

## Sheet: Figure 2d
Figure 2d

## Sheet: Figure 2e
Figure 2e		X Axis	Y Axis	X Axis	Y Axis			X Axis	Y Axis	X Axis	Y Axis
	#1	Distance	Height	Distance	Current		#2	Distance	Height	Distance	Current
		0	-0.09072	-0.3671	-2.14607			6.48855e-05	-0.18271	-0.61581	-2.93179
		0.0488	-0.0681	-0.3183	-2.20673			0.04886	-0.05705	-0.56701	-2.93898
		0.0977	-0.07769	-0.2694	-2.25815			0.09776	-0.23893	-0.51811	-2.94326
		0.1465	-0.01372	-0.2206	-2.32797			0.14656	-0.21084	-0.46931	-2.95167
		0.1953	0.02606	-0.1718	-2.38508			0.19536	-0.14574	-0.42051	-2.95782
		0.2441	-0.01174	-0.123	-2.45388			0.24426	-0.1773	-0.37171	-2.9688
		0.293	-0.01643	-0.0741	-2.51393			0.29306	-0.24217	-0.32281	-2.9666
		0.3418	0.04242	-0.0253	-2.56995			0.34196	-0.20112	-0.27401	-2.97717
		0.3906	0.09401	0.0235	-2.63025			0.39076	-0.16504	-0.22521	-2.97363
		0.4395	-0.05995	0.0724	-2.69021			0.43956	-0.09696	-0.17631	-2.98203
		0.4883	-0.00359	0.1212	-2.75773			0.48846	-0.09511	-0.12751	-2.99582
		0.5371	0.10321	0.17	-2.81172			0.53726	-0.0983	-0.07871	-2.99781
		0.5859	1.94631	0.2188	-2.87544			0.58606	-0.07029	-0.02991	-3.00992
		0.6348	1.4281	0.2677	-2.9304			0.63496	-0.03474	0.01899	-3.01029
		0.6836	1.31447	0.3165	-3.00369			0.68376	-0.01186	0.06779	-3.01911
		0.7324	1.31603	0.3653	-3.06091			0.73256	0.04494	0.11659	-3.01934
		0.7812	1.32625	0.4141	-3.11281			0.78146	-0.01856	0.16539	-3.02462
		0.8301	1.16214	0.463	-3.18645			0.83026	0.04735	0.21429	-3.03093
		0.8789	1.18051	0.5118	-3.24438			0.87906	0.05794	0.26309	-3.03738
		0.9277	1.36136	0.5606	36.9656			0.92796	0.23388	0.31189	-3.04841
		0.9766	1.25289	0.6095	54.1464			0.97676	0.11491	0.36079	-3.05056
		1.0254	-0.23798	0.6583	74.7511			1.02566	0.05593	0.40959	-3.06177
		1.0742	-0.27714	0.7071	60.2648			1.07446	0.40864	0.45839	-3.06265
		1.123	-0.11965	0.7559	67.5488			1.12326	3.00841	0.50719	-3.07016
		1.1719	-0.22027	0.8048	55.9681			1.17216	3.6297	0.55609	-3.07425
		1.2207	-0.30766	0.8536	43.8234			1.22096	1.62512	0.60489	-3.07301
		1.2695	-0.11997	0.9024	44.1973			1.26976	1.58425	0.65369	-3.08008
		1.3184	-0.02748	0.9513	39.5259			1.31866	1.59512	0.70259	-3.09485
		1.3672	-0.35122	1.0001	8.41351			1.36746	1.62377	0.75139	-3.09937
		1.416	-0.28532	1.0489	-3.90973			1.41626	1.70872	0.80019	-3.10323
		1.4648	-0.2839	1.0977	-3.97541			1.46516	2.25311	0.84899	-3.10824
		1.5137	-0.02812	1.1466	-4.03506			1.51396	2.12172	0.89789	-3.12057
		1.5625	0.000765854	1.1954	-4.09187			1.56276	1.95062	0.94669	-3.1177
		1.6113	-0.05696	1.2442	-4.15479			1.61166	1.89839	0.99549	-3.13208
		1.6602	-0.18022	1.2931	-4.22082			1.66046	1.8042	1.04439	9.49186
		1.709	-0.19766	1.3419	-4.27266			1.70936	2.50277	1.09319	38.8894
		1.7578	-0.16811	1.3907	-4.34155			1.75816	2.46584	1.14199	42.0839
		1.8066	-0.17958	1.4395	-4.3951			1.80696	2.04943	1.19079	46.4969
		1.8555	-0.05168	1.4884	-4.46303			1.85586	2.1181	1.23969	48.3464
		1.9043	-0.08297	1.5372	-4.52009			1.90466	2.30715	1.28849	38.862
		1.9531	0.05893	1.586	-4.59168			1.95346	3.21978	1.33729	39.7041
		2.002	0.07321	1.6349	-4.64269			2.00236	2.48045	1.38619	48.4211
		2.0508	-0.01793	1.6837	-4.70878			2.05116	2.08888	1.43499	37.6093
		2.0996	-0.02804	1.7325	-4.75935			2.09996	2.16587	1.48379	30.9029
		2.1484	-0.13456	1.7813	-4.82456			2.14886	1.91824	1.53259	16.5557
		2.1973	-0.01279	1.8302	-4.88674			2.19766	1.96107	1.58149	3.67443
		2.2461	-0.0588	1.879	-4.94674			2.24656	1.87778	1.63029	15.3659
		2.2949	0.02434	1.9278	-5.00428			2.29536	2.22869	1.67909	17.1739
		2.3438	0.00875	1.9767	-5.06968			2.34416	2.43106	1.72799	17.5074
		2.3926	0.08165	2.0255	-5.12484			2.39306	2.07999	1.77679	22.2422
		2.4414	-0.07509	2.0743	-5.18653			2.44186	2.04781	1.82559	27.7268
		2.4902	0.26231	2.1231	-5.24192			2.49066	2.04346	1.87439	12.5992
		2.5391	-0.0062	2.172	-5.31354			2.53956	2.16055	1.92329	6.39988
		2.5879	0.08111	2.2208	-5.37022			2.58836	2.30137	1.97209	10.3703
		2.6367	1.27923	2.2696	-5.4412			2.63716	1.96729	2.02089	21.0682
		2.6855	5.11903	2.3184	-5.48974			2.68606	2.06788	2.06969	26.0696
		2.7344	2.68808	2.3673	-5.55483			2.73486	1.98917	2.11859	7.90704
		2.7832	2.66889	2.4161	-5.61007			2.78366	1.97836	2.16739	12.0028
		2.832	2.87248	2.4649	-5.68271			2.83256	1.94558	2.21619	24.4433
		2.8809	2.9405	2.5138	-5.73954			2.88136	2.03891	2.26509	21.8558
		2.9297	3.12843	2.5626	-4.25592			2.93026	1.80253	2.31389	11.7372
		2.9785	3.46017	2.6114	32.6002			2.97906	2.19529	2.36269	21.7716
		3.0273	2.98729	2.6602	47.2668			3.02786	1.209	2.41149	9.59498
		3.0762	4.69456	2.7091	63.7988			3.07676	0.51339	2.46039	8.50747
		3.125	4.11196	2.7579	68.6021			3.12556	0.54197	2.50919	16.9057
		3.1738	3.21044	2.8067	61.3382			3.17436	0.45668	2.55799	22.803
		3.2227	2.97618	2.8556	44.2382			3.22326	0.55776	2.60689	10.2459
		3.2715	2.82829	2.9044	26.0182			3.27206	0.62752	2.65569	25.0821
		3.3203	2.71486	2.9532	2.99978			3.32086	0.64285	2.70449	30.5319
		3.3691	3.2758	3.002	28.8548			3.36976	0.54863	2.75329	25.3873
		3.418	7.86601	3.0509	10.8876			3.41856	0.58644	2.80219	26.5411
		3.4668	3.74074	3.0997	4.8394			3.46736	0.3974	2.85099	33.1323
		3.5156	4.47647	3.1485	3.1839			3.51626	0.39235	2.89979	36.6993
		3.5645	3.68599	3.1974	19.6187			3.56506	0.55359	2.94869	38.0095
		3.6133	3.0544	3.2462	21.5158			3.61396	0.58553	2.99749	36.8963
		3.6621	2.34359	3.295	19.2739			3.66276	0.57241	3.04629	-2.8273
		3.7109	2.33648	3.3438	49.8634			3.71156	0.53657	3.09509	-3.41264
		3.7598	2.41954	3.3927	34.2858			3.76046	0.62118	3.14399	-3.41767
		3.8086	3.15092	3.4415	16.2303			3.80926	0.51331	3.19279	-3.42602
		3.8574	1.05973	3.4903	17.6531			3.85806	0.4693	3.24159	-3.43553
		3.9063	-0.3198	3.5392	34.2938			3.90696	0.52465	3.29049	-3.43885
		3.9551	-0.24657	3.588	36.8049			3.95576	0.61611	3.33929	-3.43854
		4.0039	-0.20111	3.6368	42.186			4.00456	0.54549	3.38809	-3.45094
		4.0527	-0.11232	3.6856	43.1339			4.05346	0.49289	3.43689	-3.45653
		4.1016	0.13077	3.7345	41.602			4.10226	0.5556	3.48579	-3.42602
		4.1504	-0.09049	3.7833	33.2043			4.15116	0.41624	3.53459	-3.43553
		4.1992	-0.15273	3.8321	8.63966			4.19996	0.76853	3.58339	-3.43885
		4.248	-0.09414	3.8809	3.96312			4.24876	0.45914	3.63219	-3.43854
		4.2969	-0.25427	3.9298	-7.50722			4.29766	0.275	3.68109	-3.45094
		4.3457	-0.38537	3.9786	-7.56806			4.34646	0.26793	3.72989	-3.45653
		4.3945	-0.5432	4.0274	-7.6242			4.39526	0.33143	3.77869	-3.46384
		4.4434	-0.41277	4.0763	-7.68856			4.44416	0.33426	3.82759	-3.46622
		4.4922	-0.29645	4.1251	-7.74452			4.49296	0.3113	3.87639	-3.47444
		4.541	-0.31662	4.1739	-7.81059			4.54176	0.48445	3.92519	-3.47907
		4.5898	-0.27211	4.2227	-7.87329			4.59066	0.3046	3.97399	-3.48573
		4.6387	-0.24699	4.2716	-7.93329			4.63946	0.3226	4.02289	-3.49092
		4.6875	-0.31341	4.3204	-7.99704			4.68826	0.38137	4.07169	-3.49215
		4.7363	-0.43375	4.3692	-8.05831			4.73716	0.37429	4.12049	-3.50164
		4.7852	-0.1037	4.4181	-8.11394					4.16939	-3.50746
		4.834	-0.27246	4.4669	-8.17598					4.21819	-3.51326
		4.8828	-0.28846	4.5157	-8.24028					4.26699	-3.52413
		4.9316	-0.31096	4.5645	-8.29509					4.31579	-3.52167
				4.6134	-8.35834					4.36469	-3.53315
				4.6622	-8.42142					4.41349	-3.53111
				4.711	-8.47798					4.46229	-3.54682
				4.7599	-8.54065					4.51119	-3.54755
				4.8087	-8.60342					4.55999	-3.55358
				4.8575	-8.64918					4.60879	-3.55828
										4.65759	-3.55745
										4.70649	-3.57567
										4.75529	-3.57812
										4.80409	-3.585
										4.85289	-3.59166
										4.90179	-3.59801
										4.95059	-3.60045
										4.99939	-3.60974
										5.04829	-3.61459
										5.09709	-3.61786
										5.14589	-3.62848
										5.19469	-3.63057
										5.24359	-3.63481
										5.29239	-3.64473
										5.34119	-3.64612
										5.39009	-3.65628
										5.43889	-3.65494
										5.48769	-3.66321
										5.53649	-3.66822
										5.58539	-3.67406
										5.63419	-3.68491
										5.68299	-3.68663

## Sheet: Figure 3a
Figure 3a	X Axis	Y Axis	Y Axis	Y Axis	Y Axis	Y Axis
	Binding energy	Raw data	C-Ti-Fx	C-Ti-Tx	C-C	CHx/CO
	298	0	1.356	1.499	1.964	0.643
	297.9	-0.39	1.373	1.519	1.993	0.653
	297.8	24.669	1.39	1.539	2.022	0.664
	297.7	-26.976	1.407	1.56	2.051	0.675
	297.6	47.982	1.425	1.581	2.081	0.686
	297.5	107.178	1.443	1.603	2.112	0.697
	297.4	45.903	1.46	1.624	2.143	0.708
	297.3	20.743	1.48	1.647	2.176	0.721
	297.2	114.896	1.499	1.67	2.208	0.732
	297.1	110.855	1.518	1.694	2.242	0.745
	297	22.582	1.538	1.718	2.277	0.757
	296.9	-40.37	1.557	1.741	2.311	0.77
	296.8	15.898	1.578	1.767	2.348	0.784
	296.7	6.816	1.599	1.792	2.385	0.797
	296.6	7.557	1.621	1.819	2.423	0.812
	296.5	16.85	1.642	1.845	2.461	0.826
	296.4	5.211	1.665	1.872	2.501	0.841
	296.3	0.777	1.687	1.9	2.541	0.856
	296.2	-17.001	1.71	1.928	2.582	0.871
	296.1	17.677	1.733	1.957	2.625	0.887
	296	-22.869	1.758	1.987	2.669	0.904
	295.9	8.202	1.783	2.018	2.714	0.921
	295.8	-45.283	1.808	2.049	2.76	0.939
	295.7	-84.301	1.833	2.081	2.806	0.956
	295.6	-22.767	1.859	2.113	2.855	0.975
	295.5	-46.476	1.886	2.147	2.904	0.994
	295.4	-8.368	1.912	2.181	2.954	1.013
	295.3	3.207	1.941	2.216	3.007	1.033
	295.2	-18.923	1.969	2.252	3.061	1.054
	295.1	-4.551	1.998	2.288	3.115	1.075
	295	-10.995	2.028	2.325	3.171	1.097
	294.9	64.962	2.059	2.364	3.23	1.12
	294.8	51.239	2.09	2.404	3.289	1.143
	294.7	89.565	2.122	2.445	3.351	1.168
	294.6	61.347	2.154	2.486	3.413	1.192
	294.5	52.484	2.188	2.529	3.479	1.219
	294.4	65.343	2.222	2.572	3.545	1.245
	294.3	32.012	2.257	2.618	3.614	1.273
	294.2	63.659	2.293	2.663	3.684	1.301
	294.1	42.192	2.329	2.71	3.757	1.33
	294	73.2	2.366	2.759	3.831	1.36
	293.9	12.893	2.405	2.809	3.909	1.392
	293.8	63.622	2.444	2.86	3.988	1.424
	293.7	8.125	2.484	2.912	4.069	1.458
	293.6	105.76	2.526	2.967	4.154	1.493
	293.5	110.601	2.568	3.022	4.241	1.528
	293.4	22.117	2.612	3.079	4.331	1.566
	293.3	-9.026	2.656	3.138	4.423	1.604
	293.2	35.767	2.702	3.199	4.519	1.645
	293.1	97.826	2.749	3.261	4.618	1.687
	293	10.893	2.797	3.325	4.72	1.731
	292.9	9.656	2.847	3.391	4.825	1.775
	292.8	52.735	2.897	3.459	4.934	1.822
	292.7	27.336	2.95	3.529	5.048	1.872
	292.6	64.549	3.004	3.602	5.164	1.922
	292.5	78.925	3.058	3.676	5.285	1.975
	292.4	48.085	3.115	3.753	5.41	2.03
	292.3	-2.809	3.173	3.832	5.539	2.087
	292.2	16.622	3.232	3.913	5.673	2.146
	292.1	86.833	3.294	3.997	5.813	2.209
	292	56.537	3.358	4.085	5.957	2.274
	291.9	13.748	3.422	4.174	6.106	2.341
	291.8	-9.78	3.489	4.267	6.261	2.412
	291.7	5.52	3.558	4.362	6.422	2.487
	291.6	25.887	3.629	4.462	6.59	2.565
	291.5	-61.664	3.702	4.565	6.765	2.646
	291.4	-29.051	3.778	4.671	6.946	2.732
	291.3	-21.77	3.855	4.781	7.134	2.821
	291.2	40.444	3.935	4.895	7.331	2.915
	291.1	60.867	4.018	5.013	7.535	3.014
	291	42.332	4.103	5.135	7.748	3.118
	290.9	-17.059	4.191	5.262	7.971	3.227
	290.8	2.949	4.282	5.393	8.203	3.342
	290.7	15.518	4.376	5.529	8.445	3.463
	290.6	0.855	4.473	5.671	8.698	3.591
	290.5	-43.123	4.572	5.817	8.962	3.726
	290.4	-23.374	4.676	5.97	9.239	3.868
	290.3	-17.235	4.783	6.129	9.528	4.019
	290.2	-6.397	4.894	6.295	9.832	4.18
	290.1	40.914	5.009	6.467	10.15	4.35
	290	3.258	5.128	6.646	10.483	4.53
	289.9	76.678	5.251	6.833	10.834	4.721
	289.8	26.051	5.379	7.027	11.202	4.925
	289.7	-31.19	5.511	7.23	11.589	5.142
	289.6	-6.755	5.647	7.442	11.996	5.373
	289.5	-18.335	5.791	7.663	12.425	5.621
	289.4	64.329	5.938	7.894	12.877	5.886
	289.3	61.554	6.091	8.135	13.354	6.169
	289.2	39.261	6.251	8.388	13.858	6.473
	289.1	26.351	6.417	8.654	14.391	6.801
	289	90.591	6.59	8.931	14.955	7.153
	288.9	128.216	6.769	9.221	15.552	7.532
	288.8	125.046	6.956	9.526	16.186	7.943
	288.7	127.106	7.151	9.846	16.859	8.388
	288.6	98.112	7.354	10.183	17.574	8.871
	288.5	116.9	7.566	10.536	18.335	9.396
	288.4	125.475	7.787	10.909	19.146	9.971
	288.3	71.466	8.018	11.301	20.012	10.604
	288.2	64.533	8.259	11.714	20.937	11.303
	288.1	93.21	8.512	12.151	21.927	12.086
	288	148.773	8.776	12.612	22.988	12.972
	287.9	140.915	9.053	13.099	24.127	13.993
	287.8	129.163	9.343	13.615	25.351	15.194
	287.7	86.635	9.647	14.161	26.67	16.646
	287.6	118.468	9.965	14.74	28.092	18.449
	287.5	43.038	10.3	15.355	29.631	20.75
	287.4	65.109	10.653	16.01	31.298	23.757
	287.3	0.817	11.023	16.706	33.109	27.755
	287.2	29.21	11.414	17.449	35.082	33.128
	287.1	88.678	11.824	18.241	37.239	40.376
	287	175.548	12.258	19.089	39.611	50.122
	286.9	139.721	12.716	19.998	42.235	63.115
	286.8	116.616	13.2	20.977	45.168	80.213
	286.7	163.34	13.711	22.031	48.483	102.336
	286.6	264.366	14.253	23.175	52.3	130.434
	286.5	300.93	14.829	24.423	56.789	165.353
	286.4	312.954	15.438	25.792	62.205	207.745
	286.3	384.955	16.087	27.312	68.926	257.941
	286.2	513.104	16.776	29.016	77.5	315.792
	286.1	550.643	17.51	30.956	88.717	380.631
	286	620.026	18.294	33.199	103.662	451.076
	285.9	737.11	19.132	35.838	123.805	525.048
	285.8	809.5	20.028	38.998	151.06	599.759
	285.7	836.749	20.987	42.843	187.822	671.738
	285.6	1006.83	22.017	47.597	237.013	737.05
	285.5	1149.78	23.124	53.543	301.961	791.39
	285.4	1290.49	24.317	61.045	386.281	830.596
	285.3	1410.64	25.602	70.553	493.622	851.246
	285.2	1597.16	26.992	82.616	627.256	851.38
	285.1	1712.32	28.496	97.897	789.803	830.983
	285	1954.16	30.129	117.158	982.467	791.997
	284.9	2216.15	31.905	141.258	1204.67	737.825
	284.8	2482.22	33.841	171.137	1453.57	672.626
	284.7	2670.47	35.956	207.769	1723.58	600.706
	284.6	2789.49	38.274	252.161	2006.58	526.008
	284.5	2999.64	40.82	305.228	2291.41	452.007
	284.4	3298.52	43.625	367.764	2564.4	381.502
	284.3	3489.56	46.726	440.345	2809.86	316.581
	284.2	3839.09	50.163	523.214	3011.01	258.634
	284.1	4031.41	53.992	616.306	3151.94	208.339
	284	4009.13	58.275	719.004	3219.85	165.847
	283.9	4165.75	63.099	830.184	3208.1	130.837
	283.8	4351.63	68.582	948.141	3117.85	102.657
	283.7	4258.7	74.899	1070.53	2957.86	80.462
	283.6	4162.73	82.339	1194.52	2742	63.306
	283.5	4077.82	91.376	1316.62	2486.79	50.266
	283.4	3861.89	102.817	1432.87	2208.8	40.484
	283.3	3592.29	118.022	1538.93	1923.2	33.207
	283.2	3434.7	139.22	1630.23	1643.03	27.815
	283.1	3256.86	169.958	1702.43	1378.39	23.802
	283	3121.32	215.555	1751.59	1136.85	20.784
	282.9	2907.25	283.599	1774.81	923.083	18.474
	282.8	2758.54	384.202	1770.65	739.246	16.667
	282.7	2730.76	529.784	1739.39	585.37	15.211
	282.6	2925.82	734.4	1682.93	459.689	14.007
	282.5	3053.48	1011.71	1604.52	359.436	12.984
	282.4	3201.66	1372.47	1508.26	281.156	12.097
	282.3	3479.57	1821.08	1398.66	221.174	11.313
	282.2	4003.91	2352.01	1280.24	175.949	10.612
	282.1	4419.33	2947.53	1157.17	142.233	9.979
	282	4912.85	3575.23	1033.31	117.282	9.404
	281.9	5084.94	4188.71	911.953	98.834	8.876
	281.8	5495.72	4729.73	795.827	85.111	8.393
	281.7	5863.52	5133.93	687.085	74.765	7.948
	281.6	5814.7	5343.31	587.191	66.8	7.538
	281.5	5825.67	5323.22	497.135	60.507	7.157
	281.4	5577.86	5077.12	417.358	55.394	6.804
	281.3	5187.67	4644.86	347.854	51.125	6.478
	281.2	4529.91	4087.09	288.264	47.469	6.172
	281.1	3779.72	3467.33	237.904	44.276	5.889
	281	3122.25	2842.22	195.95	41.44	5.624
	280.9	2508.8	2255.84	161.453	38.894	5.377
	280.8	1934	1737.99	133.42	36.588	5.144
	280.7	1548.72	1304.49	110.882	34.488	4.927
	280.6	1203.77	958.557	92.908	32.565	4.724
	280.5	840.336	694.572	78.671	30.797	4.532
	280.4	554.82	501.065	67.442	29.17	4.352
	280.3	295.365	364.121	58.592	27.666	4.182
	280.2	213.463	269.954	51.606	26.275	4.022
	280.1	103.641	206.398	46.052	24.984	3.87
	280	95.916	163.815	41.599	23.786	3.728
	279.9	28.947	135.031	37.98	22.67	3.592
	279.8	8.496	115.065	34.994	21.631	3.465
	279.7	28.131	100.638	32.486	20.66	3.343
	279.6	-25.653	89.687	30.343	19.753	3.228
	279.5	-4.961	80.969	28.48	18.904	3.119
	279.4	-12.796	73.748	26.836	18.108	3.015
	279.3	-29.535	67.588	25.365	17.36	2.916
	279.2	-87.985	62.23	24.034	16.658	2.822
	279.1	-65.122	57.507	22.82	15.997	2.733
	279	0	53.306	21.704	15.374	2.647

## Sheet: Figure 3b
Figure 3b	X Axis	Y Axis	Y Axis	Y Axis	Y Axis	Y Axis	Y Axis
	Binding energy	Raw data	TiO2	C-Ti-Ox	C-Ti-(OH)x	H2O	Al2O3
	544.8	0	0.698	1.515	2.259	1.3	3.236
	544.7	89.202	0.706	1.535	2.291	1.32	3.29
	544.6	291.644	0.716	1.556	2.324	1.34	3.346
	544.5	416.005	0.726	1.577	2.357	1.361	3.403
	544.4	276.977	0.735	1.599	2.39	1.381	3.461
	544.3	336.349	0.744	1.621	2.425	1.403	3.521
	544.2	75.941	0.755	1.644	2.46	1.424	3.582
	544.1	-33.708	0.765	1.667	2.496	1.447	3.646
	544	-77.916	0.776	1.691	2.534	1.47	3.71
	543.9	85.526	0.786	1.715	2.572	1.494	3.778
	543.8	40.128	0.797	1.74	2.61	1.517	3.846
	543.7	189.769	0.808	1.765	2.65	1.541	3.916
	543.6	108.411	0.82	1.79	2.69	1.567	3.988
	543.5	-148.937	0.831	1.817	2.731	1.593	4.062
	543.4	71.505	0.843	1.844	2.773	1.619	4.139
	543.3	154.366	0.855	1.871	2.817	1.646	4.217
	543.2	135.478	0.868	1.9	2.861	1.674	4.297
	543.1	3.29	0.879	1.928	2.907	1.703	4.38
	543	127.702	0.893	1.957	2.953	1.732	4.466
	542.9	-0.207	0.906	1.988	3	1.762	4.554
	542.8	-16.475	0.919	2.019	3.049	1.792	4.645
	542.7	239.407	0.933	2.05	3.099	1.825	4.738
	542.6	334.719	0.947	2.082	3.15	1.857	4.834
	542.5	12.701	0.961	2.116	3.203	1.89	4.933
	542.4	82.982	0.976	2.149	3.256	1.924	5.036
	542.3	182.814	0.991	2.184	3.311	1.959	5.14
	542.2	122.226	1.006	2.219	3.368	1.995	5.249
	542.1	246.378	1.022	2.255	3.425	2.033	5.361
	542	165.949	1.038	2.292	3.485	2.071	5.477
	541.9	37.541	1.055	2.33	3.545	2.11	5.596
	541.8	-53.067	1.072	2.371	3.608	2.151	5.719
	541.7	-81.045	1.089	2.411	3.672	2.192	5.847
	541.6	30.816	1.107	2.452	3.739	2.235	5.979
	541.5	103.748	1.124	2.494	3.806	2.279	6.115
	541.4	69.66	1.143	2.537	3.875	2.325	6.255
	541.3	62.852	1.163	2.581	3.948	2.371	6.402
	541.2	117.603	1.182	2.626	4.021	2.419	6.552
	541.1	-42.345	1.202	2.673	4.096	2.468	6.708
	541	-47.893	1.223	2.722	4.174	2.52	6.871
	540.9	45.169	1.244	2.771	4.254	2.573	7.038
	540.8	-21.29	1.265	2.822	4.336	2.626	7.212
	540.7	-66.518	1.288	2.874	4.421	2.683	7.392
	540.6	-262.956	1.31	2.928	4.508	2.741	7.58
	540.5	-195.934	1.333	2.983	4.598	2.801	7.774
	540.4	11.327	1.358	3.039	4.69	2.863	7.976
	540.3	-69.401	1.382	3.098	4.786	2.926	8.186
	540.2	-206.639	1.408	3.158	4.884	2.993	8.404
	540.1	6.243	1.434	3.22	4.985	3.061	8.63
	540	-21.075	1.461	3.284	5.089	3.131	8.867
	539.9	-147.484	1.489	3.349	5.197	3.205	9.113
	539.8	-129.092	1.517	3.416	5.308	3.281	9.369
	539.7	-61.66	1.546	3.486	5.423	3.359	9.635
	539.6	27.232	1.576	3.558	5.541	3.44	9.914
	539.5	-126.427	1.607	3.631	5.664	3.524	10.205
	539.4	-82.915	1.639	3.707	5.79	3.612	10.507
	539.3	-31.163	1.671	3.787	5.921	3.703	10.825
	539.2	-182.901	1.706	3.868	6.056	3.796	11.156
	539.1	73.72	1.741	3.952	6.196	3.894	11.502
	539	293.532	1.776	4.039	6.34	3.996	11.865
	538.9	82.264	1.813	4.127	6.491	4.101	12.245
	538.8	12.446	1.851	4.22	6.646	4.21	12.642
	538.7	-41.503	1.891	4.316	6.806	4.325	13.06
	538.6	-134.041	1.931	4.415	6.973	4.444	13.498
	538.5	-219.459	1.973	4.517	7.146	4.568	13.959
	538.4	-169.687	2.017	4.623	7.325	4.697	14.443
	538.3	-270.276	2.062	4.733	7.511	4.831	14.953
	538.2	-256.504	2.108	4.846	7.705	4.971	15.489
	538.1	-159.722	2.156	4.964	7.905	5.118	16.055
	538	-0.78	2.206	5.086	8.114	5.271	16.652
	537.9	48.841	2.257	5.212	8.331	5.431	17.283
	537.8	0.993	2.31	5.344	8.556	5.598	17.951
	537.7	60.445	2.365	5.481	8.791	5.773	18.658
	537.6	15.987	2.422	5.623	9.036	5.957	19.409
	537.5	46.039	2.481	5.77	9.291	6.149	20.208
	537.4	-117.66	2.542	5.922	9.556	6.351	21.059
	537.3	-26.878	2.606	6.083	9.833	6.562	21.972
	537.2	50.954	2.671	6.248	10.123	6.785	22.953
	537.1	-15.344	2.741	6.42	10.424	7.019	24.013
	537	-101.723	2.811	6.6	10.741	7.264	25.166
	536.9	-221.761	2.885	6.788	11.071	7.524	26.429
	536.8	-83.449	2.962	6.984	11.417	7.796	27.826
	536.7	107.632	3.041	7.187	11.777	8.083	29.384
	536.6	-125.766	3.125	7.401	12.158	8.389	31.147
	536.5	-113.224	3.212	7.624	12.555	8.71	33.16
	536.4	-141.893	3.302	7.856	12.971	9.049	35.488
	536.3	-297.271	3.396	8.1	13.409	9.41	38.218
	536.2	-174.239	3.496	8.356	13.871	9.792	41.452
	536.1	0.392	3.597	8.623	14.354	10.198	45.321
	536	67.954	3.705	8.903	14.864	10.628	49.985
	535.9	44.116	3.817	9.198	15.401	11.086	55.644
	535.8	206.687	3.934	9.506	15.967	11.575	62.541
	535.7	193.839	4.057	9.832	16.565	12.096	70.95
	535.6	210.481	4.185	10.173	17.197	12.653	81.213
	535.5	134.273	4.32	10.533	17.865	13.248	93.7
	535.4	297.375	4.461	10.913	18.571	13.885	108.843
	535.3	169.196	4.61	11.312	19.321	14.57	127.128
	535.2	326.978	4.766	11.735	20.116	15.305	149.045
	535.1	204.68	4.93	12.181	20.96	16.097	175.157
	535	179.962	5.102	12.653	21.859	16.952	205.979
	534.9	174.763	5.285	13.153	22.816	17.876	242.065
	534.8	387.985	5.476	13.683	23.838	18.88	283.942
	534.7	433.827	5.678	14.245	24.932	19.975	332.001
	534.6	620.109	5.891	14.842	26.106	21.174	386.641
	534.5	735	6.118	15.478	27.37	22.499	448.011
	534.4	683.422	6.356	16.155	28.737	23.975	516.193
	534.3	825.404	6.609	16.877	30.226	25.643	591.087
	534.2	734.116	6.877	17.649	31.856	27.557	672.234
	534.1	754.287	7.163	18.474	33.661	29.8	759.111
	534	861.469	7.466	19.358	35.678	32.486	850.727
	533.9	1013.23	7.789	20.305	37.962	35.781	945.971
	533.8	1033.97	8.132	21.325	40.591	39.92	1043.47
	533.7	1296.21	8.5	22.421	43.659	45.22	1141.4
	533.6	1571.86	8.892	23.604	47.301	52.12	1237.92
	533.5	1346	9.312	24.881	51.688	61.178	1330.72
	533.4	1350.74	9.762	26.264	57.047	73.128	1417.49
	533.3	1600.28	10.246	27.764	63.674	88.884	1495.8
	533.2	1786.42	10.766	29.395	71.925	109.508	1563.07
	533.1	1830.37	11.327	31.172	82.265	136.277	1616.99
	533	2005.31	11.931	33.112	95.232	170.537	1655.44
	532.9	2334.75	12.586	35.236	111.488	213.742	1676.85
	532.8	2294.09	13.295	37.57	131.809	267.331	1680.3
	532.7	2131.13	14.066	40.14	157.04	332.47	1665.63
	532.6	2218.17	14.905	42.986	188.164	410.152	1633.46
	532.5	2363.62	15.82	46.148	226.165	500.69	1585.2
	532.4	2548.16	16.821	49.69	272.105	603.872	1522.74
	532.3	2533.1	17.919	53.704	327.046	718.692	1448.3
	532.2	2723.54	19.127	58.313	391.86	842.995	1364.45
	532.1	2939.08	20.46	63.733	467.405	973.913	1273.6
	532	3014.62	21.934	70.289	554.127	1107.24	1178.26
	531.9	2905.67	23.571	78.512	652.283	1238.08	1080.65
	531.8	3077.71	25.398	89.255	761.747	1360.66	982.746
	531.7	3370.05	27.442	103.809	881.709	1468.42	886.482
	531.6	3415.69	29.746	124.146	1011.09	1554.93	793.282
	531.5	3535.73	32.359	153.055	1147.94	1614.02	704.524
	531.4	3913.38	35.361	194.419	1289.91	1641.18	621.138
	531.3	3989.22	38.875	253.334	1434.1	1634.13	543.799
	531.2	3986.26	43.098	335.956	1576.74	1593.46	473.062
	531.1	4086.7	48.387	449.525	1713.92	1522.45	409.068
	531	4285.14	55.34	601.365	1840.96	1426.48	351.917
	530.9	4578.98	64.989	798.38	1953.21	1311.88	301.411
	530.8	4838.12	79.027	1045.7	2045.97	1185.13	257.227
	530.7	4909.17	100.063	1344.69	2114.75	1052.62	219.012
	530.6	4945.01	131.995	1692.49	2156.06	919.679	186.238
	530.5	5305.35	180.094	2079.54	2167.57	791.09	158.417
	530.4	5568.29	251.109	2490.18	2148.66	670.392	134.981
	530.3	5828.33	352.833	2902.07	2100.37	560.124	115.376
	530.2	6323.48	492.879	3286.01	2025.39	462.041	99.104
	530.1	6737.82	677.603	3609.43	1927.43	376.75	85.656
	530	6827.46	909.396	3838.24	1811.12	304.318	74.601
	529.9	7384.4	1185.3	3944.71	1681.19	244.054	65.533
	529.8	7252.34	1495.05	3914.36	1542.25	194.87	58.097
	529.7	7054.48	1819.53	3751.43	1398.89	155.504	52.002
	529.6	7206.23	2132.18	3477.05	1254.92	124.473	46.983
	529.5	6910.47	2399.21	3122.94	1113.95	100.393	42.835
	529.4	6252.21	2584.98	2722.98	978.741	81.909	39.379
	529.3	5634.55	2659.37	2308.32	851.496	67.83	36.47
	529.2	5309.79	2608.78	1905.64	734.022	57.163	34.001
	529.1	4800.14	2442.45	1534.14	627.26	49.064	31.875
	529	4171.68	2188.34	1207.15	531.896	42.883	30.025
	528.9	3421.72	1881.89	930.83	447.948	38.106	28.395
	528.8	2687.26	1557.21	705.959	375.074	34.344	26.94
	528.7	1988	1243.04	529.529	312.757	31.323	25.63
	528.6	1447.44	959.401	395.348	260.097	28.835	24.437
	528.5	1257.59	718.651	296.325	216.192	26.739	23.344
	528.4	1115.05	524.982	224.956	179.971	24.934	22.335
	528.3	897.02	376.638	174.432	150.374	23.349	21.397
	528.2	717.651	268.143	139.088	126.43	21.94	20.523
	528.1	489.433	191.781	114.342	107.175	20.67	19.704
	528	345.135	139.824	96.843	91.789	19.515	18.936
	527.9	244.907	105.246	84.162	79.521	18.46	18.213
	527.8	209.558	82.439	74.652	69.737	17.489	17.53
	527.7	289.89	67.296	67.243	61.923	16.594	16.886
	527.6	279.502	56.951	61.235	55.635	15.765	16.276
	527.5	37.314	49.575	56.205	50.537	14.998	15.699
	527.4	129.345	44.024	51.879	46.351	14.284	15.152
	527.3	132.997	39.626	48.084	42.863	13.619	14.633
	527.2	102.849	35.996	44.717	39.914	13	14.139
	527.1	143.951	32.905	41.7	37.377	12.421	13.67
	527	140.862	30.223	38.981	35.163	11.879	13.223
	526.9	-23.816	27.866	36.519	33.203	11.372	12.798
	526.8	18.056	25.774	34.28	31.444	10.895	12.392
	526.7	191.478	23.909	32.239	29.85	10.449	12.006
	526.6	183.829	22.236	30.373	28.393	10.028	11.636
	526.5	255.691	20.732	28.662	27.052	9.633	11.284
	526.4	225.483	19.374	27.092	25.812	9.26	10.947
	526.3	162.135	18.143	25.643	24.658	8.908	10.625
	526.2	298.547	17.025	24.308	23.583	8.576	10.317
	526.1	27.138	16.006	23.073	22.577	8.261	10.021
	526	0	15.075	21.929	21.634	7.964	9.739

## Sheet: Figure 3c
Figure 3c	X Axis	Y Axis	Y Er
	pH	Zeta potential	Error bar
	2.5	-2.065	0.275
	3.2	-27.4	0.69761
	4	-35.2333	1.51731
	5.3	-42.2	1.66733
	6.1	-49.7833	1.02048
	7	-53.2167	0.834
	8	-57.1	1.23558
	9	-62.2667	0.69442
	10	-61.7667	0.68475
	11	-62.8667	1.29701

## Sheet: Figure 3g
Figure 3g	X Axis	Y Axis	Y Axis	Y Axis
	Shear rate (1/s)	Viscosity (Pa.s)	Viscosity (Pa.s)	Viscosity (Pa.s)
		5 mg/mL-1	15 mg/mL-1	25 mg/mL-1
	0.0146	4.29	723	3870
	0.0176	4.71	676	3130
	0.0212	5.08	599	2430
	0.0256	5.18	507	1850
	0.0309	5.21	412	1440
	0.0373	4.96	326	1150
	0.045	4.53	252	934
	0.0543	4.4	194	758
	0.0655	4.07	153	618
	0.0791	3.63	123	505
	0.0954	3.25	99.3	413
	0.115	2.85	81.5	337
	0.139	2.48	67.1	276
	0.168	2.21	55.4	227
	0.202	1.97	45.7	186
	0.244	1.67	37.6	153
	0.295	1.46	31.2	125
	0.356	1.28	26.1	103
	0.429	1.16	21.7	84.6
	0.518	1.09	17.9	69.6
	0.625	1.06	14.8	56.8
	0.754	1.01	12.2	47.1
	0.91	0.965	10.1	38.7
	1.1	0.901	8.21	31.9
	1.33	0.782	6.82	26.1
	1.6	0.664	5.72	21.6
	1.93	0.576	4.79	17.9
	2.33	0.494	3.95	14.9
	2.81	0.411	3.28	12.3
	3.39	0.349	2.78	10.2
	4.09	0.307	2.3	8.55
	4.94	0.249	1.96	7.13
	5.96	0.228	1.62	5.98
	7.2	0.183	1.35	5.02
	8.69	0.15	1.11	4.22
	10.5	0.128	0.94	3.55
	12.6	0.0996	0.781	3.01
	15.3	0.0801	0.662	2.55
	18.4	0.0615	0.556	2.16
	22.2	0.0498	0.466	1.83
	26.8	0.0395	0.391	1.54
	32.4	0.032	0.328	1.3
	39.1	0.0264	0.276	1.1
	47.1	0.0222	0.233	0.92
	56.9	0.0187	0.196	0.77
	68.7	0.0156	0.164	0.646
	82.9	0.0135	0.138	0.539
	100	0.0112	0.116	0.00453

## Sheet: Figure 3h
Figure 3h	X Axis	Y Axis	Y Axis	Y Axis
	Shear rate (1/s)	Shear stress (Pa)	Shear stress (Pa)	Shear stress (Pa)
		5 mg/mL-1	15 mg/mL-1	25 mg/mL-1
	0.0256	0.133	13	47.3
	0.0309	0.161	12.7	44.6
	0.0373	0.185	12.2	43.1
	0.045	0.204	11.3	42
	0.0543	0.239	10.5	41.1
	0.0655	0.267	10	40.5
	0.0791	0.287	9.69	40
	0.0954	0.31	9.47	39.4
	0.115	0.328	9.38	38.8
	0.139	0.344	9.33	38.4
	0.168	0.37	9.28	38.1
	0.202	0.399	9.24	37.7
	0.244	0.407	9.18	37.3
	0.295	0.429	9.2	37
	0.356	0.456	9.27	36.6
	0.429	0.499	9.31	36.3
	0.518	0.564	9.29	36
	0.625	0.661	9.25	35.5
	0.754	0.762	9.22	35.5
	0.91	0.878	9.18	35.2
	1.1	0.99	9.02	35
	1.33	1.04	9.04	34.6
	1.6	1.06	9.15	34.5
	1.93	1.11	9.25	34.6
	2.33	1.15	9.21	34.7
	2.81	1.16	9.23	34.6
	3.39	1.18	9.43	34.7
	4.09	1.26	9.44	35
	4.94	1.23	9.7	35.2
	5.96	1.36	9.68	35.7
	7.2	1.32	9.68	36.1
	8.69	1.3	9.63	36.6
	10.5	1.34	9.85	37.3
	12.6	1.26	9.87	38.1
	15.3	1.22	10.1	39
	18.4	1.13	10.2	39.9
	22.2	1.11	10.4	40.6
	26.8	1.06	10.5	41.4
	32.4	1.03	10.6	42.2
	39.1	1.03	10.8	42.8
	47.1	1.05	11	43.4
	56.9	1.07	11.1	43.8
	68.7	1.07	11.3	44.4
	82.9	1.12	11.4	44.6
	100	1.12	11.6	45.3

[truncated: 21 more sheets: Figure 3i, Figure 4e, Figure 4f, Figure 4g, Figure 5, Figure S1a, Figure S1b, Figure S1c, Figure S1d, Figure S1e, Figure S2a, Figure S2b, Figure S2c, Figure S2d, Figure S3a, Figure S3b, Figure S3c, Figure S3d, Figure S3d, inset, Figure S6 …]
